# Supplementary material for: Effects of Bifidobacterium animalis Subsp. lactis (BPL1) Supplementation in Children and Adolescents with Prader–Willi Syndrome: A Randomized Crossover Trial
Source: Nutrients. 2020 Oct 13;12(10):3123. doi: 10.3390/nu12103123 (PMC7650793; doi:10.3390/nu12103123)
Supplement: Supplementary file 1 [file nutrients-12-03123-s001.zip]

Archive with 4 entries (4 files):
- Amat-Bou et al Supplemental Table 1.xlsx
- __MACOSX/._Amat-Bou et al Supplemental Table 1.xlsx
- Amat-Bou et al Supplementary Information Nutrients.pdf
- __MACOSX/._Amat-Bou et al Supplementary Information Nutrients.pdf
