# Supplementary material for: Effects of Bifidobacterium animalis Subsp. lactis (BPL1) Supplementation in Children and Adolescents with Prader–Willi Syndrome: A Randomized Crossover Trial
Source: Nutrients. 2020 Oct 13;12(10):3123. doi: 10.3390/nu12103123 (PMC7650793; doi:10.3390/nu12103123)
Supplement: Supplementary file 1 [file nutrients-12-03123-s001.zip › Amat-Bou et al Supplemental Table 1.xlsx]

## Sheet: Table S1
	Supplemental Table S1. Fold change of bacterial species during placebo and BPL1 treatment periods.
	P value was obtianed from a paired Wilcoxon Signed Rank test
		Log2 Fold Change
	Organism	Placebo Period	BPL1 period	Difference between periods	P value
	Acetanaerobacterium elongatum	0.539722	0.13643	-0.403292	0.0812475
	Acidaminobacter hydrogenoformans	0.0276625	0.0700514	0.0423888	0.979108
	Actinomyces naeslundii	0.22896	-0.150222	-0.379182	0.365488
	Actinomyces oris	0.0794892	0.168926	0.0894372	0.937378
	Actinomyces viscosus	-0.336061	-0.215595	0.120466	0.681207
	Acutalibacter muris	-0.279187	0.167104	0.446291	0.00429854
	Adlercreutzia equolifaciens	0.432961	0.0567655	-0.376195	0.24051
	Aerosakkonema funiforme	-0.5996	-0.217066	0.382534	0.286525
	Agathobaculum butyriciproducens	0.611614	-0.209013	-0.820627	0.175384
	Agathobaculum desmolans	-0.0313947	-0.134534	-0.103139	0.895812
	Akkermansia muciniphila	0.574342	0.452162	-0.12218	0.655679
	Alistipes finegoldii	0.102211	0.25458	0.152369	0.813597
	Alistipes ihumii	0.114832	0.080899	-0.0339328	0.951275
	Alistipes indistinctus	-0.0105336	-0.156367	-0.145833	0.346914
	Alistipes inops	0.0955141	0.0448193	-0.0506948	0.937378
	Alistipes obesi	0.334071	-0.0846987	-0.41877	0.311522
	Alistipes onderdonkii	-0.384561	0.00810729	0.392669	0.882011
	Alistipes putredinis	-0.192453	0.3508	0.543254	0.286525
	Alistipes shahii	0.0894284	0.449122	0.359693	0.759799
	Aminipila butyrica	-0.301916	0.107935	0.409851	0.522631
	Anaerobutyricum hallii	-0.235748	0.280331	0.51608	0.247812
	Anaeromassilibacillus senegalensis	0.0263633	0.0988057	0.0724425	0.773156
	Anaerostipes hadrus	-0.406106	0.356526	0.762631	0.356128
	Anaerotaenia torta	-0.263393	0.188315	0.451708	0.477772
	Anaerotignum lactatifermentans	0.0514372	0.186784	0.135347	0.581455
	Anoxynatronum buryatiense	0.126649	0.206975	0.0803267	0.773156
	Asaccharobacter celatus	0.174329	-0.0476667	-0.221996	0.24051
	Bacteroides caccae	0.271507	0.110127	-0.16138	0.60578
	Bacteroides cellulosilyticus	0.193036	0.282486	0.0894504	0.786577
	Bacteroides clarus	0.155797	-0.151467	-0.307264	0.569458
	Bacteroides dorei	0.307192	-0.0787223	-0.385914	0.286525
	Bacteroides faecis	-0.674296	0.211644	0.88594	0.29471
	Bacteroides fragilis	-0.381438	-0.529574	-0.148137	0.909643
	Bacteroides koreensis	-0.0627517	0.122078	0.18483	0.895812
	Bacteroides massiliensis	-0.348894	0.37346	0.722354	0.643056
	Bacteroides thetaiotaomicron	-0.307693	-0.0491915	0.258501	0.746511
	Bacteroides uniformis	-0.359393	0.146623	0.506016	0.720151
	Bacteroides vulgatus	0.273858	-0.449513	-0.723372	0.0812475
	Bacteroides xylanisolvens	-0.298893	-0.0256536	0.27324	0.720151
	Barnesiella intestinihominis	-0.0200789	-0.166853	-0.146774	0.29471
	Bifidobacterium adolescentis	0.708499	-0.969059	-1.67756	0.0989477
	Bifidobacterium animalis	-0.672499	3.14404	3.81654	0.00146541
	Bifidobacterium apri	-0.395519	-0.0896546	0.305865	0.193438
	Bifidobacterium avesanii	-0.182488	0.0340374	0.216526	0.840829
	Bifidobacterium bifidum	-0.0733672	-0.0799984	-0.0066312	0.681207
	Bifidobacterium breve	-0.374134	-0.152366	0.221768	0.60578
	Bifidobacterium callitrichidarum	-0.350618	-0.0286362	0.321982	0.374992
	Bifidobacterium catenulatum	-0.50153	-0.208165	0.293365	0.937378
	Bifidobacterium faecale	0.277058	-0.287117	-0.564175	0.29471
	Bifidobacterium longum	0.0429863	0.391013	0.348027	0.488795
	Bifidobacterium merycicum	-0.206005	-0.0688845	0.137121	0.951275
	Bifidobacterium pseudocatenulatum	-0.999282	0.338947	1.33823	0.106796
	Bifidobacterium saguini	-0.438102	-0.400617	0.0374853	0.951275
	Blautia faecis	0.106781	0.240064	0.133283	0.937378
	Blautia hydrogenotrophica	0.00203848	-0.127613	-0.129651	0.593563
	Blautia luti	0.350391	-0.0955224	-0.445913	0.278488
	Blautia obeum	0.474279	0.119287	-0.354992	0.337846
	Blautia schinkii	0.300868	0.168856	-0.132012	0.813597
	Blautia stercoris	-0.122056	0.154326	0.276382	0.29471
	Blautia wexlerae	0.172053	-0.685063	-0.857116	0.0352004
	Caloramator australicus	0.460463	0.257651	-0.202812	0.435005
	Caloramator fervidus	-0.298998	0.121209	0.420207	0.255261
	Catabacter hongkongensis	-0.0677558	0.139613	0.207369	0.45612
	Christensenella massiliensis	-0.295072	1.08557	1.38064	0.0319566
	Christensenella minuta	0.114342	-0.208486	-0.322828	0.394431
	Clostridium glycyrrhizinilyticum	-0.020905	-0.122523	-0.101618	0.414438
	Clostridium innocuum	-0.312684	-0.105773	0.206911	0.720151
	Clostridium leptum	0.554559	0.184228	-0.370331	0.545807
	Clostridium methylpentosum	-0.801154	-0.07149	0.729664	0.346914
	Clostridium polysaccharolyticum	0.0662035	0.0780946	0.0118911	0.840829
	Clostridium populeti	0.138303	0.260411	0.122108	0.593563
	Clostridium saccharogumia	0.0125404	-0.396589	-0.40913	0.206173
	Clostridium scindens	-0.0806257	0.0885779	0.169204	0.854516
	Clostridium spiroforme	-0.169024	-0.142653	0.0263709	0.993035
	Clostridium xylanolyticum	0.26178	-0.256995	-0.518775	0.668397
	Clostridium disporicum	0.122157	-0.29513	-0.417288	0.110891
	Clostridium saudiense	0.690645	-0.165252	-0.855897	0.394431
	Clostridium ventriculi	0.741079	-0.70846	-1.44954	0.424652
	Colidextribacter massiliensis	-0.174064	0.0976232	0.271687	0.773156
	Collinsella aerofaciens	-0.0555176	-0.211458	-0.15594	0.786577
	Collinsella intestinalis	-0.110054	-0.0943759	0.0156779	0.840829
	Coprococcus catus	0.647341	0.109621	-0.537721	0.193438
	Coprococcus comes	0.24991	0.167693	-0.0822171	0.786577
	Coprococcus eutactus	0.687565	0.215692	-0.471873	0.655679
	Corynebacterium durum	-0.470874	0.0298706	0.500744	0.24051
	Desulfohalotomaculum halophilum	-0.134768	0.387676	0.522444	0.247812
	Desulfonispora thiosulfatigenes	0.110432	-0.0234425	-0.133875	0.477772
	Desulfovibrio simplex	-0.471678	-0.373408	0.0982696	0.895812
	Dialister invisus	0.201262	-0.243608	-0.44487	0.435005
	Dorea formicigenerans	0.0892645	0.551281	0.462017	0.435005
	Dorea longicatena	-0.104381	-0.110485	-0.00610404	0.557574
	Eggerthella lenta	0.164944	-0.0946502	-0.259595	0.643056
	Emergencia timonensis	-0.019108	-0.0269941	-0.00788606	0.773156
	Enterobacter cloacae	0.27927	-0.291789	-0.571058	0.226342
	Enterococcus durans	0.0066697	-1.00942	-1.01609	0.404364
	Erysipelatoclostridium ramosum	1.52576	-0.124378	-1.65014	0.000911478
	Escherichia fergusonii	-0.256235	0.0447099	0.300945	0.868245
	Ethanoligenens harbinense	0.0787793	0.333927	0.255148	0.435005
	Eubacterium eligens	0.360651	-0.364772	-0.725423	0.169641
	Eubacterium rectale	0.158587	-0.473615	-0.632202	0.337846
	Eubacterium siraeum	-0.397137	0.373992	0.771129	0.206173
	Eubacterium coprostanoligenes	-0.144231	-0.326737	-0.182506	0.786577
	Eubacterium oxidoreducens	-0.338589	-0.170656	0.167932	0.38464
	Eubacterium ramulus	0.206222	0.50998	0.303758	0.720151
	Eubacterium ruminantium	-0.332752	-0.511494	-0.178742	0.569458
	Eubacterium ventriosum	0.138577	-0.593214	-0.731791	0.24051
	Faecalibacterium prausnitzii	0.79352	-0.252249	-1.04577	0.0845757
	Faecalicatena contorta	-0.393764	0.162254	0.556018	0.212753
	Faecalicatena orotica	0.653566	-0.0784753	-0.732041	0.0213241
	Finegoldia magna	-0.273637	-0.417752	-0.144115	0.534159
	Flavonifractor plautii	-0.22218	-0.0715259	0.150654	0.868245
	Flintibacter butyricus	0.345516	0.363465	0.0179489	0.854516
	Fonticella tunisiensis	0.0689876	0.272576	0.203588	0.618103
	Fournierella massiliensis	-0.10943	0.196979	0.306409	0.445494
	Fusicatenibacter saccharivorans	0.594827	-0.270759	-0.865586	0.110891
	Gemella sanguinis	0.387421	-0.444842	-0.832263	0.0109783
	Gemmiger formicilis	0.0170242	0.103668	0.0866438	0.618103
	Gordonibacter pamelaeae	-0.65806	0.267638	0.925699	0.00558979
	Gracilibacter thermotolerans	-0.287184	0.450302	0.737486	0.233354
	Granulicatella adiacens	0.204482	-0.275419	-0.4799	0.193438
	Haemophilus parainfluenzae	0.0523029	-0.0475781	-0.099881	0.445494
	Hespellia porcina	0.166893	0.465573	0.29868	0.668397
	Holdemanella biformis	-0.0190121	0.115787	0.134799	0.545807
	Holdemania massiliensis	-0.0601653	0.174522	0.234687	0.424652
	Hungateiclostridium thermocellum	0.527681	0.0727704	-0.45491	0.445494
	Hydrogenispora ethanolica	-0.040689	-0.0108763	0.0298127	0.800058
	Ihubacter massiliensis	-0.496047	0.4146	0.910647	0.0202307
	Intestinibacter bartlettii	-0.0728858	-0.321325	-0.24844	0.895812
	Kineothrix alysoides	0.355115	-0.0746784	-0.429793	0.424652
	Lachnobacterium bovis	0.517438	0.072897	-0.444541	0.681207
	Lachnospira pectinoschiza	-0.463911	0.0675135	0.531425	0.233354
	Lactobacillus gasseri	-0.057454	-0.422166	-0.364711	0.746511
	Lacticaseibacillus rhamnosus	0.496686	-1.22965	-1.72634	0.0109783
	Lactobacillus rogosae	0.108393	-0.043477	-0.15187	0.694104
	Latilactobacillus sakei	0.330049	0.0875719	-0.242478	0.346914
	Lactococcus lactis	-0.677299	0.0738574	0.751157	0.365488
	Longibaculum muris	-0.106327	-0.675822	-0.569495	0.181264
	Longicatena caecimuris	0.0505116	-0.205147	-0.255659	0.511227
	Lutispora thermophila	0.550065	0.554352	0.00428615	0.993035
	Massilimicrobiota timonensis	0.0719804	-0.0848569	-0.156837	0.618103
	Methanobrevibacter smithii	0.0256128	-0.0808964	-0.106509	0.840829
	Murimonas intestini	0.656541	0.0891897	-0.567351	0.0660996
	Neglecta timonensis	0.116626	0.0755182	-0.0411073	0.545807
	Odoribacter splanchnicus	0.158117	0.224343	0.0662257	0.618103
	Oscillibacter ruminantium	0.125899	0.514457	0.388558	0.694104
	Oscillibacter valericigenes	-0.144801	0.734026	0.878827	0.181264
	Paludicola psychrotolerans	0.0326492	0.030016	-0.00263316	0.909643
	Parabacteroides distasonis	0.12862	0.0261753	-0.102445	0.707087
	Parabacteroides johnsonii	0.0550416	-0.133461	-0.188502	0.618103
	Parabacteroides merdae	-0.0336546	-0.302844	-0.269189	0.720151
	Parasporobacterium paucivorans	0.579188	-0.623884	-1.20307	0.063355
	Phascolarctobacterium faecium	-0.185998	0.0767698	0.262767	0.965187
	Raoultibacter timonensis	0.0612243	0.174185	0.112961	0.993035
	Rhabdanaerobium thermarum	-0.0696921	0.0408307	0.110523	0.800058
	Romboutsia sedimentorum	0.3445	0.0921308	-0.252369	0.694104
	Romboutsia timonensis	0.0431194	-0.579089	-0.622209	0.303042
	Roseburia faecis	0.561529	-0.422577	-0.984106	0.0812475
	Roseburia hominis	0.138983	0.544492	0.405509	0.488795
	Roseburia intestinalis	-0.17465	0.225407	0.400057	0.488795
	Roseburia inulinivorans	0.801331	0.623667	-0.177664	0.511227
	Rothia dentocariosa	0.0479459	0.143216	0.0952698	0.895812
	Rothia mucilaginosa	-0.126455	-0.313951	-0.187495	0.477772
	Ruminiclostridium cellulolyticum	-0.0017769	-0.258857	-0.257081	0.694104
	Ruminococcus gnavus	-0.0115439	-0.268173	-0.256629	0.868245
	Ruminococcus torques	-0.221228	-0.24955	-0.0283223	0.979108
	Ruminococcus bromii	0.745146	0.151859	-0.593287	0.643056
	Ruminococcus callidus	0.752958	-0.0628683	-0.815826	0.206173
	Ruminococcus champanellensis	0.390892	-0.235016	-0.625909	0.557574
	Ruminococcus faecis	0.277674	0.0640438	-0.21363	0.522631
	Ruminococcus gauvreauii	0.003677	0.195932	0.192255	0.773156
	Ruminococcus lactaris	0.616184	-0.494172	-1.11036	0.0487188
	Ruthenibacterium lactatiformans	-0.251377	0.263758	0.515136	0.374992
	Schaalia odontolytica	0.0112892	-0.241382	-0.252671	0.581455
	Sellimonas intestinalis	0.177292	0.0189426	-0.15835	0.668397
	Senegalimassilia anaerobia	-0.107917	0.132144	0.240061	0.681207
	Slackia isoflavoniconvertens	-0.0505665	-0.420441	-0.369874	0.337846
	Sporobacter termitidis	0.0809355	0.0850782	0.00414265	0.840829
	Streptococcus anginosus	-0.187656	-0.0279505	0.159706	0.746511
	Streptococcus cristatus	-0.00639341	-0.11811	-0.111717	0.965187
	Streptococcus gordonii	0.065808	-0.10886	-0.174668	0.800058
	Streptococcus intermedius	-0.14701	-0.102907	0.044103	0.923499
	Streptococcus mutans	-0.329639	-0.153748	0.175892	0.414438
	Streptococcus parasanguinis	0.237449	0.116189	-0.12126	0.681207
	Streptococcus peroris	0.00360305	0.0116686	0.00806555	0.951275
	Streptococcus salivarius	0.430661	-0.238321	-0.668982	0.206173
	Streptococcus sanguinis	0.459437	-0.0729277	-0.532365	0.311522
	Streptococcus sinensis	0.562098	0.000965375	-0.561133	0.303042
	Streptococcus thermophilus	-0.294137	0.0480097	0.342147	0.786577
	Streptococcus vestibularis	-0.369217	-0.556977	-0.18776	0.786577
	Subdoligranulum variabile	-0.364376	-0.0661877	0.298189	0.404364
	Terrisporobacter petrolearius	-0.0283787	-0.0455044	-0.0171257	0.854516
	Turicibacter sanguinis	-0.29561	-0.253632	0.041978	0.951275
	Vallitalea pronyensis	-0.305138	0.0179446	0.323083	0.840829
	Veillonella dispar	0.390394	-0.572177	-0.962571	0.262856
